# Supplementary material for: COVID-19 Public Health Measures and Patient and Public Involvement in Health and Social Care Research: An Umbrella Review
Source: Int J Environ Res Public Health. 2023 Mar 10;20(6):4887. doi: 10.3390/ijerph20064887 (PMC10049580; doi:10.3390/ijerph20064887)
Supplement: Supplementary file 1 [file ijerph-20-04887-s001.zip]

Archive with 1 entries (1 files):
- ijerph-2244711-supplementary.pdf
